# Supplementary material for: Preoperative risk factors including serum levels of potassium, sodium, and creatinine for early mortality after open abdominal surgery: a retrospective cohort study
Source: BMC Surg. 2021 Jan 26;21:62. doi: 10.1186/s12893-021-01070-0 (PMC7836189; doi:10.1186/s12893-021-01070-0)
Supplement: Supplementary file 2 — Additional file 2. Predictive model for 30 days mortality in in patients undergoing open abdominal surgery. [file 12893_2021_1070_MOESM2_ESM.xlsx]

## Sheet: Predictive model
Predictive model for 30 days mortality in in patients undergoing open abdominal surgery
Patient ID
											factor or
Input values		0	30 days mortality risk (%):			Hypo	Normo	Hyper	hypo faktor	normo faktor	hyper faktor	Produkt
P-Potassium (mmol/L)		0				1	0	0	0.365	0	0.4446	0.365
P-Sodium (mmol/L)		0				1	0	0	0.4705	0	1.1397	0.4705
P-Creatinine (micromol/L)		0									0.0076	0
Age (years)		0									0.0564	0
Sex (1=male, 0=female)		0									0.2324	0
Acute / elective (1=acute / 0=elective)		0									1.5767	0
												-9.6827
Choose surgical group (enter 1 in the appropriate box)			sum=0	sum>=2	check
I. Gastroduodenal		0	1	1	2						1.7488	0
II. Biliary											0	0
III. Small bowel											1.2143	0
IV. Appendix											0	0
V. Colon											1.4724	0
VI. Rectum											1.4164	0
VII. Herniotomy, adhesiolysis, splenectomy, and diagnostic purposes											1.3708	0
											Sum	-8.8472		Pd30	0.0143763
Equation
